# Supplementary material for: Model and Data Concur and Explain the Coexistence of Two Very Distinct Animal Behavioral Types
Source: Biology (Basel). 2020 Aug 21;9(9):241. doi: 10.3390/biology9090241 (PMC7564360; doi:10.3390/biology9090241)
Supplement: Supplementary file 1 [file biology-09-00241-s001.zip]

Archive with 3 entries (2 files):
- biology-894806-supplementary/
- biology-894806-supplementary/Table A1.xls
- biology-894806-supplementary/Ungoliant 25-07-20 SUPP MAT submitted.docx
