# Supplementary material for: Model and Data Concur and Explain the Coexistence of Two Very Distinct Animal Behavioral Types
Source: Biology (Basel). 2020 Aug 21;9(9):241. doi: 10.3390/biology9090241 (PMC7564360; doi:10.3390/biology9090241)
Supplement: Supplementary file 1 [file biology-09-00241-s001.zip › biology-894806-supplementary/Table A1.xls]

## Sheet: Sheet1
PARAMETERS TO INITIALIZE SIMULATIONS (SPOV vs. MFCL)
									INITIAL SCHEME	PURE SPOV (PS)
filename		d	pspov	mort	different	prey	maxenc		EM-SPOV vs MFCL	VS MFCL	PS VS. CW-MFCL	LARGE PS VS. CWMFCL	PS VS. CW-MFCL - LOW PSPOV	ADULT-COND-EM-SPOV	ADULT-COND-PURE-SPOV	MAXENC X 3	SWAP_MAXENC	SWAP_PSPOV	SWAP_MORT	SWAP_PREY	MORT_0.5	MORT_4.5	PREY_X_3	PREY_X_0.33	PSALLEL_0.01	PSALLEL_0.99	PSPOV_X_0.33	SEXDIFMORT_X3	EM-SPOV-CW-MFCL	SWAP_MORT_4.5_vs_1.2	SEX_DIF_MORT_X200	SEX_DIF_MORT_X20	PS VS. CW-MFCL MAXENC X3	PSALLEL_0.99 PREY X 3	PSALLEL_0.01 MAXENC X 50	PSALLEL_0.01 MAXENC X 3	PSALLEL_0.01 DEV TIME SPOV 48	PSALLEL_0.01 DEV TIME SPOV 52	PSALLEL_0.01 DEV TIME SPOV 52 EQ. SLOPES	PSALLEL_0.01 DEV TIME SPOV 52 SLOP SPOV 0.28	PSALLEL_0.01 DEV TIME SPOV 52 SLOP SPOV 0.34	MORT_4.5_vs_1.2	EARLY MATURING SPOV DEV TIME 48	EARLY MATURING SPOV SLOP 0.036	EARLY MATURING SPOV DEV TIME 52	EARLY MATURING SPOV SLOP 0.030	EARLY MATURING SPOV SLOP 0.027	EARLY MATURING SPOV DEV TIME 54
sim1a		1	0.9	1.5	0.1	low	1		MFCL	MFCL	MFCL	MFCL	MFCL	MFCL	MFCL	MFCL	MFCL	MFCL	MFCL	MFCL	MFCL	MFCL	MFCL	MFCL	MFCL	MFCL	MFCL	MFCL	MFCL		MFCL	MFCL	MFCL	MFCL	MFCL	MFCL	MFCL	MFCL					MFCL	MFCL	MFCL	MFCL
sim2a		1	0.9	1.5	0.3	low	1		MFCL	MFCL	MFCL	MFCL	MFCL	MFCL	MFCL	MFCL	MFCL	MFCL	MFCL	MFCL	MFCL	MFCL	MFCL	MFCL	MFCL	SPOV	MFCL	MFCL	MFCL		MFCL	MFCL	MFCL	MFCL	MFCL	MFCL	MFCL	MFCL					MFCL	MFCL	MFCL	MFCL
sim3a		1	0.9	1.5	0.7	low	1		EQUILIBRIUM (0.72)	MFCL	MFCL	MFCL	MFCL	EQUILIBRIUM (0.75)	MFCL	EQUILIBRIUM (0.73)	QUASI-EQUILIBRIUM (8,811)	EQUILIBRIUM (0.76)	EQUILIBRIUM (0.82)	EQUILIBRIUM (0.78)	EQUILIBRIUM (0.85)	MFCL	EQUILIBRIUM (0.72)	QUASI-EQUILIBRIUM (7,931)	MFCL	SPOV	MFCL	EQUILIBRIUM (0.74)	EQUILIBRIUM (0.71)		SPOV	EQUILIBRIUM	MFCL	SPOV	QUASI-EQUILIBRIUM (19,024)	MFCL	MFCL	MFCL					MFCL	EQUILIBRIUM (0.73)	MFCL	EQUILIBRIUM (0.72)
sim4a		1	0.9	1.5	0.9	low	1		SPOV	MFCL	MFCL	MFCL	MFCL	SPOV	MFCL	SPOV	SPOV	QUASI-EQUILIBRIUM (15,487)	SPOV	SPOV	SPOV	SPOV	SPOV	SPOV	MFCL	SPOV	EQUILIBRIUM (0.92)	SPOV	SPOV		SPOV	SPOV	MFCL	SPOV	SPOV	SPOV	MFCL	MFCL					MFCL	SPOV	MFCL	SPOV
sim5a		1	0.5	1.2	0.1	high	3		MFCL	MFCL	MFCL	MFCL	MFCL	MFCL	MFCL	MFCL	MFCL	MFCL	MFCL	MFCL	MFCL	MFCL	MFCL	MFCL	MFCL	MFCL	MFCL	MFCL	MFCL		MFCL	MFCL	MFCL	MFCL	MFCL	MFCL	MFCL	MFCL					MFCL	MFCL	MFCL	MFCL
sim6a		1	0.5	1.2	0.3	high	3		MFCL	MFCL	MFCL	MFCL	MFCL	MFCL	MFCL	QUASI-EQUILIBRIUM (5,246)	MFCL	MFCL	MFCL	MFCL	MFCL	MFCL	MFCL	MFCL	MFCL	MFCL	MFCL	MFCL	MFCL		EQUILIBRIUM <0.5!!	MFCL	MFCL	MFCL	EQUILIBRIUM < 0.5!!	MFCL	MFCL	MFCL					MFCL	MFCL	MFCL	MFCL
sim7a		1	0.5	1.2	0.7	high	3		EQUILIBRIUM (0.81)	MFCL	MFCL	MFCL	MFCL	EQUILIBRIUM (0.80)	MFCL	EQUILIBRIUM (0.80)	EQUILIBRIUM (0.75)	QUASI-EQUILIBRIUM (12,291)	EQUILIBRIUM (0.78)	EQUILIBRIUM (0.79)	EQUILIBRIUM (0.79)	EQUILIBRIUM (0.8)	EQUILIBRIUM (0.78)	EQUILIBRIUM (0.79)	MFCL	EQUILIBRIUM (0.8)	EQUILIBRIUM (0.63)	EQUILIBRIUM (0.80)	EQUILIBRIUM (0.80)		EQUILIBRIUM	EQUILIBRIUM	MFCL	EQUILIBRIUM	EQUILIBRIUM	EQUILIBRIUM	MFCL	MFCL					EQUILIBRIUM (0.69)	EQUILIBRIUM (0.78)	MFCL	EQUILIBRIUM (0.79)
sim8a		1	0.5	1.2	0.9	high	3		QUASI-EQUILIBRIUM (17,860)	MFCL	MFCL	EQUILIBRIUM (0.512)	MFCL	QUASI-EQULIBRIUM (11,688)	MFCL	QUASI-EQULIBRIUM (6,569)	EQUILIBRIUM (0.97)	SPOV	QUASI-EQUILIBRIUM (3,764)	QUASI-EQUILIBRIUM (2,166)	QUASI-EQUILIBRIUM (11,242)	QUASI-EQUILIBRIUM (1,225)	QUASI-EQUILIBRIUM (10,413)	QUASI-EQUILIBRIUM (1,064)	QUASI-EQUILIBRIUM (1,913)	QUASI-EQUILIBRIUM (10,266)	EQUILIBRIUM (0.92)	EQUILIBRIUM	QUASI-EQUILIBRIUM (5,466)		QUASI-EQUILIBRIUM	QUASI-EQUILIBRIUM	MFCL	EQUILIBRIUM	SPOV	QUASI-EQUILIBRIUM (1,774)	QUASI-EQUILIBRIUM (1,867)	EQUILIBRIUM (0.90)	MFCL	MFCL	EQUILIBRIUM (0.78)		QUASI-EQUILIBRIUM (1,908)	QUASI-EQUILIBRIUM (1,443)	EQUILIBRIUM (0.91)	QUASI-EQUILIBRIUM (5,297)		QUASI-EQUILIBRIUM (735) GANA MFCL
sim9a		1	0.9	1.5	0.5	low	1		MFCL	MFCL	MFCL	MFCL	MFCL	MFCL	MFCL	EQUILIBRIUM (0.59)	EQUILIBRIUM (0.54)	MFCL	MFCL	MFCL	MFCL	MFCL	MFCL	MFCL	MFCL	SPOV	MFCL	MFCL	MFCL		EQUILIBRIUM	MFCL	MFCL	SPOV	EQUILIBRIUM	MFCL	MFCL	MFCL					MFCL	MFCL	MFCL	MFCL
sim10a		1	0.5	1.2	0.5	high	3		EQUILIBRIUM (0.54)	MFCL	MFCL	MFCL	MFCL	EQUILIBRIUM (0.543)	MFCL	EQUILIBRIUM (0.57)	MFCL	EQUILIBRIUM (0.52)	EQUILIBRIUM (0.56)	EQUILIBRIUM (0.57)	EQUILIBRIUM (0.57)	EQUILIBRIUM (0.54)	EQUILIBRIUM (0.57)	EQUILIBRIUM (0.56)	MFCL	EQUILIBRIUM (0.57)	MFCL	EQUILIBRIUM (0.57)	EQUILIBRIUM (0.58)		EQUILIBRIUM	EQUILIBRIUM	MFCL	EQUILIBRIUM	EQUILIBRIUM	MFCL	MFCL	MFCL					MFCL	EQUILIBRIUM (0.55)	MFCL	EQUILIBRIUM (0.54)
sim1b		2	0.9	1.5	0.1	low	1		MFCL	MFCL	MFCL	MFCL	MFCL	MFCL	MFCL	MFCL	MFCL	MFCL	MFCL	MFCL	MFCL	MFCL	MFCL	MFCL	MFCL	MFCL	MFCL	MFCL	MFCL	MFCL	MFCL	MFCL	MFCL	MFCL	MFCL	MFCL	MFCL	MFCL				MFCL	MFCL	MFCL	MFCL	MFCL
sim2b		2	0.9	1.5	0.3	low	1		MFCL	MFCL	MFCL	MFCL	MFCL	MFCL	MFCL	MFCL	MFCL	MFCL	MFCL	MFCL	MFCL	MFCL	MFCL	MFCL	MFCL	SPOV	MFCL	MFCL	MFCL	MFCL	SPOV	MFCL	MFCL	SPOV	MFCL	MFCL	MFCL	MFCL				MFCL	MFCL	MFCL	MFCL	MFCL
sim3b		2	0.9	1.5	0.7	low	1		MFCL	MFCL	MFCL	MFCL	MFCL	MFCL	MFCL	SPOV	SPOV	SPOV	MFCL	MFCL	MFCL	MFCL	MFCL	MFCL	MFCL	SPOV	MFCL	MFCL	MFCL	MFCL	SPOV	MFCL	MFCL	SPOV	MFCL	MFCL	MFCL	MFCL				MFCL	MFCL	MFCL	MFCL	MFCL
sim4b		2	0.9	1.5	0.9	low	1		SPOV	MFCL	MFCL	MFCL	MFCL	SPOV	MFCL	SPOV	SPOV	SPOV	SPOV	MFCL	SPOV	MFCL	MFCL	SPOV	MFCL	SPOV	SPOV	SPOV	MFCL	SPOV	SPOV	SPOV	MFCL	SPOV	MFCL	MFCL	MFCL	MFCL				MFCL	MFCL	SPOV	MFCL	SPOV	MFCL
sim5b		2	0.5	1.2	0.1	high	3		MFCL	MFCL	MFCL	MFCL	MFCL	MFCL	MFCL	MFCL	MFCL	MFCL	MFCL	MFCL	MFCL	MFCL	MFCL	MFCL	MFCL	MFCL	MFCL	MFCL	MFCL	MFCL	MFCL	MFCL	MFCL	MFCL	MFCL	MFCL	MFCL	MFCL				MFCL	MFCL	MFCL	MFCL	MFCL
sim6b		2	0.5	1.2	0.3	high	3		MFCL	MFCL	MFCL	MFCL	MFCL	MFCL	MFCL	SPOV	MFCL	MFCL	MFCL	MFCL	MFCL	MFCL	MFCL	MFCL	MFCL	SPOV	MFCL	MFCL	MFCL	MFCL	SPOV	MFCL	MFCL	SPOV	MFCL	MFCL	MFCL	MFCL				MFCL	MFCL	MFCL	MFCL	MFCL
sim7b		2	0.5	1.2	0.7	high	3		SPOV	MFCL	MFCL	MFCL	MFCL	SPOV	MFCL	SPOV	MFCL	SPOV	SPOV	SPOV	SPOV	SPOV	SPOV	SPOV	MFCL	SPOV	MFCL	SPOV	SPOV	MFCL	SPOV	MFCL	MFCL	SPOV	MFCL	MFCL	MFCL	MFCL				SPOV	SPOV	SPOV	MFCL	SPOV
sim8b		2	0.5	1.2	0.9	high	3		SPOV	MFCL	MFCL	SPOV	MFCL	SPOV	MFCL	SPOV	SPOV	SPOV	SPOV	SPOV	SPOV	SPOV	SPOV	SPOV	MFCL	SPOV	SPOV	SPOV	SPOV	SPOV	SPOV	SPOV	MFCL	SPOV	MFCL	MFCL	MFCL	MFCL				SPOV	SPOV	SPOV	SPOV	SPOV		MFCL
sim9b		2	0.9	1.5	0.5	low	1		MFCL	MFCL	MFCL	MFCL	MFCL	MFCL	MFCL	SPOV	SPOV	MFCL	MFCL	MFCL	MFCL	MFCL	MFCL	MFCL	MFCL	SPOV	MFCL	MFCL	MFCL	MFCL	SPOV	MFCL	MFCL	SPOV	MFCL	MFCL	MFCL	MFCL				MFCL	MFCL	MFCL	MFCL	MFCL
sim10b		2	0.5	1.2	0.5	high	3		SPOV	MFCL	MFCL	MFCL	MFCL	SPOV	MFCL	SPOV	MFCL	SPOV	SPOV	SPOV	SPOV	MFCL	MFCL	SPOV	MFCL	SPOV	MFCL	SPOV	SPOV	SPOV	SPOV	SPOV	MFCL	SPOV	MFCL	MFCL	MFCL	MFCL				SPOV	MFCL	SPOV	MFCL	MFCL	MFCL
			RICH ENVIRONMENT						Same color indicate							Different colors than in column J
			POOR ENVIRONMENT						opposite WINNING strategies							indicate differences
									in rich vs poor							in which strategy wins
d - dominance, 1-SPOV DOMINANT, 2-MFCL DOMINANT									environments
pspov - probability for the female of attacking and approaching males
mort - multiplies the MFCL adult female mortality (0.003 per day) to determine SPOV mortality
different - proportion of born SPOV that reach maturation
prey - prey availability (estimated in mm/day of abdomen growth; high=0.1482 , low=0.0741)
maxenc - maximum number of females encountered per male in one day
